# Supplementary material for: Identification of Rice Varieties and Transgenic Characteristics Based on Near-Infrared Diffuse Reflectance Spectroscopy and Chemometrics
Source: Molecules. 2019 Dec 13;24(24):4568. doi: 10.3390/molecules24244568 (PMC6943625; doi:10.3390/molecules24244568)
Supplement: Supplementary file 1 [file molecules-24-04568-s001.zip]

Archive with 5 entries (4 files):
- supplementary materials/Bt_SY63rice.mat
- supplementary materials/Data Declaration.txt
- supplementary materials/SY63rice.mat
- supplementary materials/threetypesofrices.mat
- supplementary materials/
