# Supplementary material for: Identification of Rice Varieties and Transgenic Characteristics Based on Near-Infrared Diffuse Reflectance Spectroscopy and Chemometrics
Source: Molecules. 2019 Dec 13;24(24):4568. doi: 10.3390/molecules24244568 (PMC6943625; doi:10.3390/molecules24244568)
Supplement: Supplementary file 1 [file molecules-24-04568-s001.zip › supplementary materials/Data Declaration.txt]

Here are the data used in this article.

The wavelength range is 900-1700nm which is showed in the matrix "wave".
